# Supplementary material for: Two-Step Transfer Learning Improves Deep Learning–Based Drug Response Prediction in Small Datasets: A Case Study of Glioblastoma
Source: Bioinform Biol Insights. 2025 Jan 3;19:11779322241301507. doi: 10.1177/11779322241301507 (PMC11700395; doi:10.1177/11779322241301507)
Supplement: sj-xlsx-2-bbi-10.1177_11779322241301507 – Supplemental material for Two-Step Transfer Learning Improves Deep Learning–Based Drug Response Prediction in Small Datasets: A Case Study of Glioblastoma [file sj-xlsx-2-bbi-10.1177_11779322241301507.xlsx]

## Sheet: MYC.TARGETS
genes	weight
PSMC4	19.8209
NOP16	18.9183
CUL1	19.6728
MCM2	18.9811
CLNS1A	20.025
MCM6	19.8344
SNRPA	19.2163
VDAC3	19.6578
CAD	19.5077
DDX18	19.9725
PABPC4	19.2071
HNRNPC	18.7672
CDC45	18.9831
SRPK1	19.3702
PSMD8	19.5162
RANBP1	19.5166
MCM5	18.9061
APEX1	19.1498
NOP56	14.0488
CSTF2	19.5141
PRPS2	19.1305
PGK1	19.5944
PSMD7	18.9606
EIF3J	19.942
MCM4	18.9295
FBL	19.6496
SSBP1	19.3866
EIF3B	19.794
AIMP2	19.2212
POLD2	19.7516
PSMD3	19.1659
C1QBP	19.8207
HDDC2	19.5606
PPM1G	20.0467
HSPE1	19.8157
ODC1	19.4239
ORC2	19.3673
SRM	19.4202
CDC20	19.5682
TCP1	13.9145
ETF1	19.2787
PRDX4	19.7453
CDK2	18.5988
DEK	19.5694
GOT2	19.9049
SNRPB2	19.3393
EIF2S2	20.0459
UBA2	19.4177
DUT	19.2705
LSM7	19.5063
SNRPA1	19.9936
PCNA	19.7601
YWHAQ	19.1791
LDHA	18.2388
SYNCRIP	19.4342
CDK4	19.6596
SRSF1	19.1349
TRA2B	19.7199
NCBP1	19.7881
MYC	19.4418
SSB	19.9324
HNRNPD	19.8226
SERBP1	19.0973
HDGF	20.0187
CCNA2	19.655
NHP2	19.9591
POLE3	18.5019
HNRNPU	19.2334
BUB3	20.0228
VBP1	19.9232
U2AF1	19.4908
SRSF2	13.6251
USP1	19.6919
GNL3	19.0912
MAD2L1	19.1487
ABCE1	19.8971
HPRT1	20.0524
DDX21	19.9602
CCT2	19.0199
MCM7	18.67
SNRPD1	18.9044
RRM1	19.1773
UBE2E1	19.1535
PA2G4	19.7643
RSL1D1	20.0684
CTPS1	19.6446
SMARCC1	19.409
TYMS	19.0443
AP3S1	19.1596
IMPDH2	19.2576
COX5A	18.9011
NPM1	20.0591
RUVBL2	19.3611
XPOT	19.9434
UBE2L3	19.9471
NAP1L1	19.4652
SF3B3	19.8501
PPIA	19.8078
TFDP1	19.592
LSM2	19.3733
MRPS18B	19.9829
MRPL23	19.5898
PHB2	20.0575

## Sheet: G2M.CHECKPOINT
genes	weight
CDC27	19.0016
UPF1	19.8351
DBF4	19.5927
POLA2	19.4561
POLQ	18.8765
CUL1	19.6728
SLC12A2	19.594
SMC1A	19.4613
MCM2	18.9811
RASAL2	18.9875
MCM6	19.8344
KIF22	19.0854
RBL1	19.4621
NDC80	19.3166
ATRX	19.2955
RAD54L	19.6297
AURKA	19.825
TPX2	19.5904
BIRC5	19.4435
KIF4A	19.1533
ORC6	19.6888
CDC45	18.9831
CDC6	19.3622
CDC7	19.6018
HIRA	13.6099
MCM5	18.9061
CDKN3	19.5071
MYBL2	18.2858
CDC25B	19.8425
CTCF	19.0969
SLC7A5	19.358
EZH2	19.4214
CBX1	19.5208
CCND1	19.7892
CDKN1B	19.7152
FBXO5	19.3962
MAPK14	19.8539
MCM3	19.4982
PRPF4B	18.6737
TTK	19.7076
LMNB1	19.0697
SMC4	19.8465
ODC1	19.4239
SFPQ	19.0017
CDC20	19.5682
STMN1	19.5552
NEK2	19.7601
CENPF	19.5108
RPA2	19.8733
STAG1	19.2226
TMPO	19.1232
CDKN2C	19.6812
DDX39A	19.3095
STIL	19.2617
CKS2	19.3756
MT2A	19.7477
ILF3	19.5401
DKC1	19.2445
GINS2	19.416
CHMP1A	19.8775
TOP2A	19.5826
NASP	19.1606
NOTCH2	19.4428
SYNCRIP	19.4342
CDK4	19.6596
ESPL1	19.19
HUS1	19.3365
SRSF1	19.1349
TRA2B	19.7199
ODF2	19.7164
SMC2	19.2296
MYC	19.4418
HMGA1	19.5763
NUMA1	19.3079
NUSAP1	19.5971
KIF23	19.846
KIF11	19.558
BARD1	19.5199
HNRNPD	19.8226
CENPE	19.4234
SLC7A1	19.8508
CUL4A	19.7879
PLK4	19.273
KIF2C	19.6278
MEIS1	19.8879
CCNA2	19.655
PRIM2	19.0743
MKI67	19.1672
INCENP	19.6487
CHEK1	19.1524
HNRNPU	19.2334
SRSF2	13.6251
RACGAP1	19.5069
CCNF	19.374
KIF15	18.4364
CDC25A	19.0716
SAP30	19.4976
MAD2L1	19.1487
ORC5	19.232
WRN	19.3928
CUL5	19.4627
SNRPD1	18.9044
CHAF1A	19.1341
PBK	19.6377
DTYMK	19.8556
ATF5	19.607
BUB1	19.8557
CDK1	19.2837
KIF5B	19.6716
SMARCC1	19.409
EXO1	19.3142
UBE2C	19.2612
POLE	19.6128
AURKB	19.6874
SRSF10	19.348
TFDP1	19.592
TOP1	19.4317
PRC1	18.8852
DMD	19.8972

## Sheet: E2F.TARGETS
genes	weight
BRCA1	18.788
UBR7	18.5594
POLA2	19.4561
RFC1	19.5703
RFC2	19.2349
POLD1	18.495
MTHFD2	19.3777
TRIP13	18.9812
TFRC	19.7398
SMC1A	19.4613
MCM2	18.9811
EED	19.6467
TIPIN	19.0463
UBE2T	19.7491
POLD3	19.3187
KIF22	19.0854
BIRC5	19.4435
KIF4A	19.1533
ORC6	19.6888
MSH2	19.302
RANBP1	19.5166
CENPM	19.2201
MCM5	18.9061
CDKN3	19.5071
PNN	18.6624
GINS1	19.5596
MYBL2	18.2858
NOP56	14.0488
RBBP7	19.6983
CTCF	19.0969
MCM4	18.9295
RNASEH2A	19.5327
ASF1B	18.8206
CCNE1	18.7771
LIG1	19.3229
EZH2	19.4214
POLD2	19.7516
RAD51C	19.4684
LUC7L3	19.6603
RAD51AP1	19.5421
CDKN1B	19.7152
TIMELESS	19.5062
ASF1A	19.4443
MCM3	19.4982
LMNB1	19.0697
POLE4	19.7689
ORC2	19.3673
CDC20	19.5682
STMN1	19.5552
STAG1	19.2226
EXOSC8	19.7688
TMPO	19.1232
CIT	19.5596
CDKN2C	19.6812
PRDX4	19.7453
DDX39A	19.3095
CKS2	19.3756
NUP153	19.1323
DEK	19.5694
DLGAP5	19.1139
PAICS	19.151
DUT	19.2705
E2F8	19.5522
ILF3	19.5401
DNMT1	19.158
TUBG1	18.8489
PSMC3IP	19.2195
TOP2A	19.5826
PCNA	19.7601
NASP	19.1606
RFC3	19.2236
CDCA8	19.2215
SYNCRIP	19.4342
CDK4	19.6596
ESPL1	19.19
HUS1	19.3365
SRSF1	19.1349
TRA2B	19.7199
DSCC1	18.6763
MYC	19.4418
HMGA1	19.5763
BARD1	19.5199
CENPE	19.4234
PLK4	19.273
KIF2C	19.6278
LYAR	19.6772
PRIM2	19.0743
MMS22L	19.4313
GINS4	19.0178
MKI67	19.1672
SSRP1	19.5193
CHEK1	19.1524
SPC25	19.6073
DCK	19.1856
ATAD2	19.4837
SRSF2	13.6251
RACGAP1	19.5069
SPC24	19.5384
USP1	19.6919
SMC6	19.4743
SLBP	19.4384
CDC25A	19.0716
HMGB2	18.2912
MAD2L1	19.1487
MELK	19.4848
WEE1	19.1574
MCM7	18.67
TK1	19.424
CDK1	19.2837
PA2G4	19.7643
PPM1D	19.7641
CTPS1	19.6446
RRM2	19.727
POP7	19.347
SHMT1	19.5435
POLE	19.6128
AURKB	19.6874
DCTPP1	19.4206
NAP1L1	19.4652
TUBB	19.1895
IPO7	19.4737

## Sheet: P53.PATHWAY
genes	weight
FAS	19.8931
RETSAT	20.0663
CYFIP2	19.9698
SEC61A1	20.3888
TM7SF3	21.7148
IP6K2	20.0275
SESN1	22.1162
BAX	23.0993
MKNK2	19.8695
PROCR	20.2524
CCP110	19.896
TGFB1	20.0694
FBXW7	20.4941
CD81	21.1904
CSRNP2	20.3316
VDR	20.3851
LDHB	20.7461
PRKAB1	20.1541
TPD52L1	20.9579
PERP	19.9003
CCNG1	20.7705
IL1A	19.8713
SDC1	19.8827
SLC35D1	20.1235
GADD45A	20.3953
CCND2	20.0894
WWP1	19.843
TNFSF9	21.7684
LIF	19.9215
FGF13	20.0268
SAT1	20.2043
NINJ1	20.0672
ITGB4	20.4071
DDB2	21.7828
ERCC5	21.1128
MDM2	20.1631
NUDT15	19.9857
KLF4	20.0337
IER3	20.2932
RB1	20.2597
CDH13	20.3941
TOB1	20.6142
APP	19.8153
EPHA2	20.9387
RGS16	20.3905
EPHX1	19.9791
TPRKB	20.4215
CDKN2A	20.7817
STOM	21.9036
EI24	20.0575
SLC7A11	19.8122
PITPNC1	20.5585
XPC	20.0345
TNNI1	20.1733
RALGDS	19.924
FDXR	21.2529
IER5	20.9941
INHBB	19.8266
RCHY1	20.1761
ANKRA2	20.118
BLCAP	19.9007
SERTAD3	20.2412
SLC3A2	20.3535
DDIT4	20.6431
DCXR	20.1965
TM4SF1	20.4511
FOS	20.1594
TRIAP1	21.7595
RAD9A	20.6643
ZMAT3	21.5
PLK3	19.9149
CTSF	20.576
PHLDA3	21.1282
DDIT3	19.8857
SFN	20.0324
SPHK1	19.8137
EPS8L2	20.4392
FUCA1	20.4894
AEN	21.9278
F2R	20.379
RAP2B	20.0189
ABAT	19.8278
UPP1	20.4607
JAG2	20.0436
RPS27L	23.7156
PDGFA	20.8195
S100A10	20.3897
IFI30	19.8141

## Sheet: EPITHELIAL.MESENCHYMAL
genes	weight
CRLF1	20.0374
TNFRSF12A	19.8206
PLAUR	20.4108
DCN	20.068
SNAI2	19.8326
VIM	21.1031
FAS	19.8931
CD44	20.5383
TGFBR3	20.8835
PFN2	20.2659
PVR	19.8597
FERMT2	19.8305
FAP	20.1564
ITGB5	20.3034
PLOD1	20.1226
COL16A1	20.0447
GADD45B	20.0285
TIMP3	20.5354
MYL9	20.0338
LAMA1	20.308
TIMP1	19.8167
SFRP1	19.9561
TGFB1	20.0694
SERPINE1	19.8994
PLOD3	20.054
MEST	20.0658
ACTA2	20.1134
DKK1	20.1746
PMP22	20.0973
MGP	20.0519
CAP2	20.1255
SPARC	20.7176
DPYSL3	20.3215
COL7A1	20.2366
IGFBP2	20.2489
ID2	20.3646
SDC1	19.8827
GADD45A	20.3953
TNFAIP3	20.4985
CALD1	20.0205
SDC4	20.1173
PMEPA1	19.896
CALU	19.9869
LOXL1	19.977
SAT1	20.2043
SLC6A8	20.4275
PDLIM4	19.8427
POSTN	20.3432
COL4A2	20.1417
NT5E	21.1718
LAMC1	19.9035
SERPINE2	20.9672
THBS1	21.0766
ITGAV	20.0884
FGF2	20.251
GLIPR1	20.1955
FBLN5	19.8932
TPM1	20.0162
IGFBP4	20.0955
EMP3	19.876
SLIT2	20.0752
SERPINH1	20.8031
TAGLN	20.1369
MMP3	20.9829
DST	20.8457
GJA1	19.8664
PLOD2	19.9747
MMP14	19.8565
MSX1	20.3547
FSTL1	19.9027
PTX3	20.9227
PCOLCE2	19.8311
CXCL1	20.0184
ITGA2	19.8849
GEM	20.0727
HTRA1	20.4353
FBN1	19.9965
NNMT	19.8819
PPIB	20.268
GREM1	20.4078
SGCD	20.7821
SCG2	19.8203
SNTB1	20.2771
EFEMP2	20.9059
BDNF	20.0864
FZD8	19.896
FUCA1	20.4894
GAS1	19.9391
OXTR	20.4243
CADM1	20.2524
SLIT3	20.5702
COL4A1	20.3826
MMP1	20.1704
TPM2	19.8812
COL5A2	21.0185

## Sheet: UV.RESPONSE.DN
genes	weight
ICA1	20.2386
PRKAR2B	19.9533
SNAI2	19.8326
CELF2	19.8095
LTBP1	20.4368
TGFBR3	20.8835
ATP2B1	20.4438
MGLL	19.9776
SRI	19.9238
AMPH	19.9663
NRP1	20.3499
PLCB4	20.06
MRPS31	20.437
TJP1	20.6441
DBP	20.0997
MET	19.8069
SERPINE1	19.8994
BMPR1A	20.3806
PMP22	20.0973
INPP4B	19.9139
SLC22A18	20.3956
MAPK14	19.8539
CAP2	20.1255
NR3C1	20.1966
EFEMP1	20.0826
IGFBP5	20.06
FHL2	20.5537
AKT3	20.5427
F3	20.4654
PHF3	19.8847
SPOP	20.1099
PTGFR	19.9459
ATXN1	19.9325
ID1	20.0808
LDLR	19.9418
SYNE1	20.1676
ARHGEF9	19.9307
MAP1B	20.2439
PPARG	19.9892
BHLHE40	20.0857
LAMC1	19.9035
SLC7A1	19.8508
FBLN5	19.8932
ERBB2	20.2173
CACNA1A	20.4125
CDC42BPA	20.798
VLDLR	20.4411
NFIB	20.1641
ADD3	20.2975
GJA1	19.8664
PRKCA	20.6527
KCNMA1	21.2123
RBPMS	20.196
TGFBR2	20.3502
APBB2	19.8036
SFMBT1	20.157
NIPBL	20.215
MIOS	20.2303
DLC1	20.2147
SMAD3	21.3401
IRS1	20.5064
SDC2	19.9947
MT1E	20.7266
ADORA2B	19.8953
MGMT	20.2007
PIK3CD	20.437
NR1D2	20.5138
BDNF	20.0864
ANXA2	20.2133
INSIG1	20.898
ANXA4	20.7765
LPAR1	19.9029
COL5A2	21.0185
